# Supplementary material for: Exploring Optimal Biomarker Sources: A Comparative Analysis of Exosomes and Whole Plasma in Fasting and Non-Fasting Conditions for Liquid Biopsy Applications
Source: Int J Mol Sci. 2023 Dec 27;25(1):371. doi: 10.3390/ijms25010371 (PMC10779159; doi:10.3390/ijms25010371)
Supplement: Supplementary file 1 [file ijms-25-00371-s001.zip]

Archive with 1 entries (1 files):
- ijms-2778616-supplementary.pdf
